# Supplementary material for: Dual Impact of Iron Deficiency and Antibiotics on Host Metabolism: A Tissue-Level Analysis
Source: Metabolites. 2025 Aug 14;15(8):549. doi: 10.3390/metabo15080549 (PMC12388185; doi:10.3390/metabo15080549)
Supplement: Supplementary file 1 [file metabolites-15-00549-s001.zip]

Archive with 1 entries (1 files):
- metabolites-3760864-supplementary.pdf
